# Supplementary material for: Identification of Candidate Serum Proteins for Classifying Well-Differentiated Small Intestinal Neuroendocrine Tumors
Source: PLoS One. 2013 Nov 25;8(11):e81712. doi: 10.1371/journal.pone.0081712 (PMC3839889; doi:10.1371/journal.pone.0081712)
Supplement: Table S1 — Raw data of antibody suspension bead array. (XLS) [file pone.0081712.s002.xls]

## Sheet: Cohort_1_Run_1
Supporting Table S1A. First run on cohort 1 samples.
Sample Location	Disease Status	HPRK3160139	HPRK3250034	HPRK3280020	HPRK3190052	HPRK3160164	HPRK3190054	HPRK3190056	HPRK3230020	HPRK3000373	HPRK230938	HPRK3230026	HPRK3460053	HPRK3160201	HPRK3230031	HPRK1600094	HPRK3460025	HPRK3140281	HPRK3140335	HPRK2520007	HPRK3000407	HPRK3010427	HPRK360209	HPRK3260031	HPRK3340069	HPRK2440709	HPRK1010013	HPRK2570167	HPRK3350003	HPRK3070639	HPRK1952730	HPRK3660003	HPRK2110522	HPRK2540694	HPRK2990184	HPRK3320054	HPRK3500137	HPRK3530007	HPRK3460246	HPRK3140451	HPRK3260119	HPRK400160	HPRK650099	HPRK400161	HPRK3430060	HPRK260146	HPRK3660041	HPRK3250115	HPRK3290109
A1)	LM	269	407	835	314	404.5	1063	1676.5	395.5	521	928	952	471	1931	81.5	1454	230	340	1318.5	1019	537	154	3099.5	432	1398	638	1137	1303	354	263.5	271	1036	1877	998	351	352	563	515.5	427	917	174	288	521	481.5	189	287	262	357	485
A10)	LNM	454	317.5	518	160	489	1260.5	1302	357	437	396.5	780.5	455	1471	73.5	1602	289	255.5	955	1124	490	99	2419	410.5	1131	819	1221	1128	285.5	315	264	908	1436	830	596	366	322	932	314	919	474	328.5	356	390	436	259.5	285	550	368
A11)	HC	305	601	447	159	444	1315	1409.5	248	443	300	673	425	1531.5	70	1687	264	250.5	1062	1139	688	88	2333	345	1028	743	1064	1184.5	347	234.5	221	769	1590	734.5	290	565.5	311	448	373.5	1202	157	436	414	409	304.5	204	216.5	447.5	379.5
A12)	LM	420	377	316	111	423.5	820	1282.5	223.5	334.5	624.5	660	369	1247	54.5	729	298.5	241	984	968	376	194	2178.5	279	936	523.5	938	963	236	217	218	768	1341	839	509	228	286	743.5	158	526	121	201.5	329	381.5	151.5	206	163.5	261	313.5
A2)	LM	464	469	625	222.5	579	1575	3456	473	766	550	1518	613	2805	114	1901	432	459.5	1925	1583	572	194	4553	615.5	1778	1006	1745	2071	484	477	383	1307.5	2456	1759	615	454.5	507	704	827	1254	283.5	539.5	595	1081	582	520	605	485	647
A3)	LM	611.5	343	458	131	263.5	1034	2453	312	507.5	3522	2484	465	1965	80	1079	188	315	1345.5	1036.5	435	105	3658	384	1208.5	741.5	1446.5	1997	303	341	310	903	1688	921	398	311.5	313	493	376	890	157	518	353	417.5	221	421	245	347.5	502
A4)	PT	271	357	677.5	181	431	1320	1774	681.5	473	459	975	410	1827.5	78	1963	267	342	1414	1107	1453.5	102	2795.5	492.5	1176	747	1447	1279	347	295	250	945	1752.5	962	388.5	294	435.5	530.5	335	829.5	208	537	379	488	230	217.5	256.5	326.5	427
A5)	LM	1055	499	762	173	411	1124	1918	395	527	433.5	1070	477	2282	92	917	234	331	1497	1242	577	131	3107	413	1377	682	1465	1664	333	308.5	279	1027	1799	1013	485	285	473	541.5	441	818	231.5	325	446	487	246	278	274	324	453
A6)	PT	355	429	684.5	211	721	1176.5	1484	448	489	1948	915	433	2245	67	1300	370.5	307	1173	1096	499	110.5	2866	374	1213	717	1205	1506.5	331	289	348	1068	1656	994	646	279	381	519	336	999	199	534	483	618	221	325	257	329	574.5
A7)	PT	577	481	607	175	389	1559	2432	345	619.5	539.5	1286	504.5	2714	77	1551	249.5	337.5	1774	1473.5	534	99.5	4766	458	1739.5	692	1751	1588.5	351	277.5	359	1016	2575	1112.5	389	281	361	641	346	977	198	324	455	624.5	278	228	367	386	534
A8)	LM	2739.5	378	619	185.5	1137	1264	1547	335	476	347	801	474	1708	76	1018	301.5	345	1125	1341.5	436	126	2520	350	1415.5	751.5	1196.5	1311	289	286	366.5	1182	1656	1129	713	295	350	573	410	693	268.5	241.5	445.5	1111	223.5	263	249	1373	407
B1)	LNM	311	420	741	194	636	1181	1895	348	726	395	1073	530	2012	95	1068	433	384	1471	1444	671.5	132	3385	540	1764	671	1330	1467.5	363.5	311	304	1071.5	1962.5	1088.5	568	302.5	386	648	318	2606.5	220	277	578.5	1461	240	291	279.5	383	511
B12)	LM	261	401	674	199	593	2103	1392	213	431.5	328	740	474.5	1859	67	1525.5	248	277	921.5	1963	464.5	93.5	2474.5	337	2156	579.5	1778	1219	351	255	229.5	1341.5	2352	918	509.5	333	334	683	302.5	1287	164.5	463.5	425.5	416	248.5	220	201	275	429
B4)	LM	348	383	657.5	303	929.5	1663.5	1648	318.5	545.5	501	793.5	589	2025.5	108	1832.5	296	316	1177.5	1352.5	545	160	2989	435.5	1300	965	1496	1712.5	528	338	377	940	1672.5	1035	459	480	376	570	621	914	168	476	492.5	619	238.5	410	363.5	346	466
B5)	LM	586.5	455	554	259.5	752.5	3071	2884	425	743.5	452.5	1476	494	2650	88.5	1350	400	389	2001	1508	545	132.5	5414.5	556	1801	696	1745	1850	448	399.5	293	994	2696	2437	1081	298.5	420	638	425	988.5	228.5	538	538	656	277	250	440	546.5	707
B6)	LNM	611	568	989.5	404	2473	1810	2460	413	704	582	1371	549	2847	104	2312	430.5	442	1979.5	1696	812.5	168.5	4059.5	549	1727	1443	2033	1892	418	485.5	413.5	2362	2376	1314	788	671	527	739	449	1173	361	699.5	830.5	889	764.5	483	383	648	782
B8)	PT	402	377	448	136.5	1807	1274	1701	272.5	472	566	852	497.5	1994.5	70	1560	298	294	1362	1177.5	444	101	3180	439	1277	687	1462	1323	320.5	271	300	1606	1637	1006	521.5	251	443	574	303	928	177	379	413.5	442	219	291.5	247	657	463.5
B9)	LNM	243	504	509	139	679	1573	1831	256.5	443	399	791	437	1676	75	1007.5	524	300	1256	1197.5	495	116	2574	403.5	1140	635	1391	1268	328	315	295.5	953	1535	1012	504	283	370	512	362	1026	164.5	250	968	534	218.5	457.5	215	409.5	399
C1)	PT	596	562	812	204	405.5	1717	2370	379.5	754	522	1162	602	2661	119	2232	315	463.5	1460	1631	731	192	4045	522	1796	968	1700	1928	438	402	360	1187.5	2160	1249.5	752	560	811	783	489	1561	261	468	551	669	1988	539	406.5	428	595
C10)	LM	343	428	672	137	559	1310	1789	320	484	362	994	370	1782	70	1444	272	472	1477	1163	502	128	3145	621.5	1113	736	1043	1337	318	492	266	946.5	1534	1557	430	360	478	537.5	341	791	188	347	456	464.5	426	251	251	361	400.5
C11)	PT	312	279	491	130	558	1152.5	1411.5	223	423	548	691	394	1744	65	1214	259	311.5	1048	1106.5	558	104	2308	329.5	969.5	581	925	1076	242	225	249.5	715	1317.5	756	355	262	299	459	370	763	160	253.5	323	381	151	1708	204.5	262.5	472
C12)	HC	485	312	321.5	143	340	1119	1475	248	411.5	260	725	342	1467	57	1643	171	220	1177	792	361.5	71	3016	318	856.5	487.5	868	1030	230	185	192	650.5	1996	878	365	211	289	343	883	612	155	298	367	385	211	205.5	191	220	430
C3)	HC	610.5	500	684	214	561	1427.5	1959	349	564	466	1067	481	2158.5	96	2586	870	487	1394.5	1443	836	110	3208	530	1427	1520	1401.5	1561	403	342	275	1052.5	1863	1200	595	366	1488.5	546	1308	1001	203	620	541	616.5	504	360	278	397.5	539
C5)	HC	268	370	490	696	821.5	1500	1578.5	302	467	389	862	568	1673	87	2715	288.5	455	1174	1169	554	137	2954	404.5	1190	590.5	951.5	1328	436	347.5	333	981.5	1652	1004	392	252	357	503.5	326	1255.5	204	341	686	735.5	253.5	190	304	495	415
C7)	LNM	382	403	1150	182	545.5	1166	1792.5	1565.5	522	297	900	547	1964	100.5	1233	489	317	1218	1258	573.5	116	2603	436	1391.5	722	1126	1399.5	319.5	283	286	1214	1683	1002	491	268	437	594	295	843	182	309.5	634.5	505	274.5	261	246.5	320	446
C8)	HC	385.5	492	656	198.5	794	1609.5	2051	461	655	473	1256	526.5	2270	91	1716	434	392.5	2064	1343	550	138	4202.5	669	1563	1049	1082.5	1698	383	430.5	304	1477.5	2279.5	1130	501	433.5	472	688.5	444	1010.5	351.5	902	616	690	403	359	313	434.5	804
C9)	HC	370	444	589	167.5	1409	1215.5	2707	409	630	359	1476	504	2483	79	1311.5	290	875	1858	1044.5	540	140	4134	822	1243	646.5	934	1668	792	338	242	1245.5	1981	1284	394.5	325	363.5	507.5	282	660	211	420	674	554.5	315	408.5	272	369.5	598
D1)	LNM	322	404	710	179	377	1267	1915	347	616.5	456	1069	631	2061	112.5	1283	333	390	1470	1303	584	118	3230	445.5	1479.5	1154	1210	1457	371.5	432	297.5	1465	2088	1076	427	409	433.5	639.5	423	914	198	358	674	967.5	224	387	300.5	439	483
D10)	LNM	611	640	954.5	249.5	571.5	1479	3002	508.5	828	565.5	1553	519	3371	92	1285	396	426	2134	1517	665	187	4662.5	685	1724.5	758.5	1470	2212	511	460	356.5	1294	2762.5	1561	936	434	666	751	449	1139.5	298	711	964	776.5	302.5	464	358.5	500.5	870
D11)	HC	280	391	463	152	759.5	992.5	1990	299	522	293	1084	393.5	1965	71	902.5	310	273.5	1445	1065	607	106.5	3632	400	1070.5	598	906	1259.5	298	286	250.5	780	1807	940	487	252	366	454.5	286	1013	416	314.5	599	917	206.5	244	407	287	486
D12)	PT	249	215	251	92	223	683	1133	233	299	211	616	231	1089	53	675.5	526	194	827.5	722	299	72	1804	234	828.5	378	697	800.5	193	199.5	176	734.5	1146	821	223.5	155	2049	299	161	426	168	181	246	246	107	127	141.5	191.5	254
D2)	LNM	400	383	749	306	564	1940.5	1871	348.5	595	380	954.5	634	2330	100	1934	388.5	461.5	1304	1890	694	124	3282.5	499.5	2062	689.5	1760.5	1572	567	401	305	1032	2175	1817.5	471	303	418	871.5	452.5	1494	224	359.5	436	632	422	371	499	374	515
D3)	HC	358	435.5	515	478	647	1376.5	2922	450	706.5	422.5	1363	574.5	2969	111	1537	293	423	2091.5	1416	648.5	144	4173	540.5	1579	865	1340	1878	522	362	364	1010.5	2414	1203	524	311	473	680	400	1004	363.5	774.5	571	774	420.5	457	389.5	446	618
D4)	LM	374	422.5	489.5	148	312	1660.5	1823.5	317	585	604	956	590	1908	77	3277	353	340	1392.5	1512.5	496.5	107	3350.5	413.5	1226	763	1635	1393	382	278	338.5	1114.5	1774.5	997.5	328	299.5	376	611	434.5	895	249	365	495	623.5	623.5	293	305	490	490
D5)	HC	312	461	412	218	407	1336	2230.5	331	683	459.5	1156	576	2236	90.5	1505	306	314	1572	1363	572	128	3875	454	1366	740	1390	1623	409.5	340	267.5	1595	2000	1103	815	410	434	551	488	846	230	693.5	708.5	566	385	275.5	376.5	508.5	1193
D6)	PT	490	465	552.5	2447	563	1218.5	2129	359	648.5	323	1156	571.5	2151	91.5	1285.5	272	320.5	1549.5	1212	543	127	3777.5	419.5	1399	1240	1166	1566	441	401	305	1022	2007	1113	432.5	452.5	433	588	466	793	195	281	523.5	712	242.5	353.5	394	384.5	462
D7)	LM	406	380	476.5	244.5	1067	1982.5	2143	300.5	513	986	844	504	5545	92	1750	355	315.5	1156	1281	542	128	3083.5	399	1450	888	1390	1408	363	477	291	780	1723	1359	454	536	383	561	399	1017	403	372	457	454	1552	587	265.5	299	428
D9)	PT	254	345.5	553	188	559	1107	2384	389.5	560.5	762.5	1075	461	2079.5	81	1235	261.5	289	1483	1121.5	462	126	4020.5	440	1158.5	645	1087	1499	358	314	407	861	1650	909.5	436	350	409	565	364.5	888	192	350.5	441	6974.5	223	424	421	320	421
E1)	LM	346.5	421.5	571	184.5	1261	1720.5	1596	373	574	448	950.5	730	2536	110	1757.5	271	429.5	1241	1356	629	147	2707.5	908	1475	1019	1853	1476.5	409.5	320	388	1110	1987	1055.5	590	347	654	605	649	1201	562.5	465	470.5	652	257.5	287.5	413.5	419	578
E11)	LNM	289	395.5	525	154	472.5	1066	2344	347	629	383	1231	457	2139.5	84	1044.5	505	368	1629.5	1091.5	493	145	3649	494	1209	805	984	1350.5	385	301	281	1022.5	2211	1144	629	876	406	563.5	639	859	232.5	359.5	624	537	215	269	279	346	432
E12)	HC	163	325	367	114	261	806.5	1482	262	431.5	235	848	332	1722.5	69	1004	238	250	1188	900	416	84.5	2762	314	973.5	454	822	1336	252.5	276.5	177	582	1419	1171	352.5	241	266	395.5	209.5	1487	154.5	241.5	397	629	177	213	230	286.5	353
E2)	HC	424	1067	869	198	908	1707	1841	379	633	490	1220	628	2253	104	1812.5	464	350	1808.5	1419	698	131	4260	564	1489.5	834	1466.5	1497	428	623	372.5	1320	1979	1142	566	460.5	459.5	695	627	1582	224	538	848	6025	787	462.5	372	468	584
E3)	LM	413	456	729	296	956	1424	2402	359	611	394	1161	573	2114	98	1256	518	406	1536.5	1454.5	611	161.5	3672	1012	1571.5	1330	1602	1713	426	667	300.5	1113	1951.5	1171	672	356.5	477	662	405.5	1231.5	355	333.5	725	561	327	703	430	1158	544
E4)	HC	344	458.5	502	239	406	1311.5	1698	351.5	592.5	372	975	653	2039	88	1685	316	367	1355	1317	1535	208	2908	434.5	1210	899	1156	1460.5	386	306	290	883	1605	1078	675	379	380	657	385.5	1609.5	479	371	549	690	860	338.5	290	406	460
E5)	LNM	461	365	504	181	601	1281.5	1588	308	644	410	900	523	2374	87	1510.5	325	341	1375.5	1344.5	542	118	3090	691.5	1383	808	1796	1491	325.5	298	314	904.5	2293	1178	482	409	433	801	408	993	264	999	534	604	2256	362	279	353	736.5
E6)	HC	441	375.5	557	148	355.5	1145	2421	423	542	354.5	1166	542.5	2147	78	1198	354	301	1635	924	499.5	156.5	4274	501	1035	596	1003	1423	320	326	285	836	2015.5	1256	431	278	360.5	475.5	284	724	364.5	284	618	946	218.5	352	337	356	451
E7)	LNM	490.5	340.5	479.5	336.5	706	1626	1753.5	312	512	381.5	832.5	558	1847.5	76	1702.5	439.5	287	1245.5	1133.5	408	108	2914	462	1161	707	1253	1301.5	341	472	300	722	1596	1189	449.5	294	292	528.5	299.5	903	168	497	378	776	203	301	484	428	514
E8)	PT	635.5	512	533	160	5372	1557	2180	343	521	637	877	543	2175	94	1487	262	333.5	1395	1245.5	573	130	3418	419.5	1403	766	1393	1317.5	339.5	338	273	1077	1817	997	508	337.5	356.5	598	308.5	946	194	481	515	605	327.5	305	273	319	436.5
F1)	PT	351	475.5	963	155.5	621.5	1281	2748	462	731	443	1413	522	2950	98.5	1080	976	870	1944	1365	666	131.5	4454	543	1704	625	1309	1936.5	446	325	303.5	1102	2561	1362.5	420	409	446	788	382.5	911	261	451.5	661	658.5	357.5	499.5	395	490	616
F10)	HC	250	358.5	379	248	367.5	1264.5	1803	262	437	246	818.5	439.5	1750	66	1103	232	248	1171	1079.5	478	163	3262.5	343	1188.5	602	997	1246	265.5	248	249	642	1618	785	309.5	297.5	294	678	192	670	155.5	326	391.5	406	272.5	211	211	258.5	377
F11)	LNM	381.5	415	469	293	386.5	1317	1547.5	264.5	463	393	865	462	1462	71	1360	472	305	1105	1238	544	133	2618.5	374	1162.5	830.5	1213	1212	292	311	277	1105.5	1529	868	696	275.5	367	562	233	895	294	376	525	481	205	442	239.5	274	423
F12)	PT	356	1485	4744.5	361	609	1381	2560	541.5	710.5	968.5	1427	400	2688.5	77.5	1679	258	331	1892.5	1536	793	142	4597	522	1373.5	880	1169	1884.5	368	433	258	1358	2378	1369	505	560	635.5	731.5	409	1328	235	497.5	552	609	215	514	369	381	554
F3)	PT	536.5	542	1661	408	671	2105.5	3976	587	1120	2431.5	1607	789	4225	136	2363	386	814	2194	3940	1064	180	4722	732	2674	1774.5	2205	3402.5	625	516	483	1838	3901.5	2157	639	1078.5	719	1230	560	2810	394	691	969.5	1140.5	558	1677	609	512	838
F5)	LNM	630	367	973	171	601	1168	2447	332	707	1153	1224	694	2238	81.5	1260	358	346.5	1708.5	1284	530	116.5	3996	484	1290	703	1604.5	1423	338	332	311	1143.5	1974	1013	477	816	388.5	1237	564	910	257	511.5	528.5	597	221	224	359.5	341	573.5
F7)	LNM	500.5	403.5	772	181	700	1262	2053	504.5	563	2092	961	530.5	2056	95	1835	746	344	1337	1162.5	474	152	3578	420	1142	779	1360.5	1636	331	618	300	895	1651.5	1065	376	278	488	500	263.5	859	184	304.5	408	504	230	397	278	312	502
F9)	LM	445	310.5	481.5	324	574	1061	1413	238	404	285	690	462.5	1528	98	863	249	366	933	1171	434	135	2088	299	1186	728	1612	1061.5	272	400	295.5	689	1655.5	863	473.5	283	272	519	226	741	169.5	237.5	444	1846	218	299	238	306	370
G1)	PT	397	532	3005	360	754	1549	2465	443	753.5	660	1383.5	586	2587	99	1637	507	400	1959	1420	702	145	4416	513	1677	889	1434.5	2023.5	459.5	380	369	1547	2373.5	1281.5	1756	430	454	721.5	455	1091	392.5	372.5	678	670	306	476	330.5	453	639
G10)	PT	294	358	729	150	593	1101	1982	324	563	430	981.5	461	1899.5	77	1270.5	246.5	329	1390	1153	667	113.5	2932.5	433	1236	609	1324	1367	304.5	245.5	333	856	1821	950	486	331	410	537.5	373	944	150	349	483	484.5	192	252	229.5	339	449
G11)	PT	349.5	290	444.5	187	394	1155	1487	245	423	435	659	355	1829	79	1190	252	322	957.5	1106	516	98	2031	325	1016.5	713	906.5	1252	284	336	246	661.5	1259	761	378	373.5	368.5	560	380	819	957	286	422	500.5	490	459.5	343	348	696
G12)	LNM	208.5	284	452	167.5	451	856	1507	248	398	234	869	305	1473.5	55	901.5	165	232	1155	887	335	93.5	2654.5	305.5	1057.5	468.5	819.5	997	229	187	206	550	1358.5	968	323	176	233	396	241.5	649	123	251.5	304.5	333	128	179	215.5	246	318
G4)	HC	407	424	635	318	371.5	1767	1748	421	676.5	670	890	574	1853	95	2173	422	334	1257.5	1293	522	116	3361.5	418	1370	890.5	1357	1450.5	322.5	459.5	309	2409	1831.5	1081	1635	371	378	598	945	965	201	873	451	588	417	409.5	667.5	475	601
G5)	LM	622	358	580	194	294	1274.5	1880	300	552.5	574	903	575.5	2343.5	101	1556	479	338	1208	1273	543	111.5	3041.5	424	1250	835	1566.5	1592	313.5	318	281	1096	1788.5	1049	385.5	1071	384	737	445	1156	308	1762.5	447.5	525	493	398.5	272	343	392.5
G6)	LNM	505	459	637	220.5	676	1543.5	1737	305	548	945	1002	542	1986.5	92.5	1885	279	388.5	1171	1309	486	126	2956	462	1263	737	1381	1582	299.5	288	289.5	723	1851	935	481	339.5	354	586	348	1187	228	554	399	530	251	411.5	273.5	334	492
G7)	HC	372	472	501	183.5	654.5	1146	2672	418	636	850	1294	604	2359	89	902.5	246.5	384	1934	1526	619	514	4340	478	1605	642	1286.5	1695	542	320	1008	1154	2449	1493	407	301	379	628	356	975	193	318	578.5	694	402	244	335	392	611
G8)	HC	350	328.5	359.5	150	2483	906	1603	262	469	277	890	449	1689	73	893	229	253	1208	887	462.5	98	2988	420	963	484	1010	1073	255.5	373	215.5	649	1476	825	488	208.5	295	742	186	590	290.5	236	411	432	281.5	189	231	270	393
H1)	LM	461	656	616.5	356	673	1671	2504	502	679	1236	1215.5	421.5	2286	120	2655	355	498	1853.5	1458	691	130.5	3950	543.5	1687	824	1482	1799	443	758	337	1212	2230	1242	672	446.5	455	706	346.5	1649	283.5	353	494	693.5	289	452.5	290	406	578.5
H10)	PT	247	315	755.5	257	816.5	960	1475.5	255	450	318	846	395	1707	62	1223	186.5	249	1163	877.5	427	77	3191	337	970	525.5	1274	1039.5	244	466	261	807	1443	1290.5	399	359	330.5	437	254.5	624	124	203	411	374.5	138	219	272.5	264.5	340
H11)	PT	238.5	403	355	1449	1260	987	1641	238	436	279	841	424	1614	71.5	1033	210	227.5	1251	854	409	88	3098	359	921	731	1255.5	1125	232	263	214	662	1495	729.5	487	317	464	412	300	604	154	229	410	434	300	219	196	280.5	331.5
H12)	LM	210	273	606.5	282.5	740	811	1330.5	209	344.5	464	631	273	1286	63.5	896	153.5	256.5	966	749	300	79	2294	282.5	900	370	1094.5	1134.5	308	174.5	189	551	1294	1764	357	212.5	226.5	391	266.5	969	148	382	285.5	358	158	210	201	251	252
H2)	HC	483	397	551	328.5	996	1364.5	1958	352	524	475	1029.5	587	1950	86	1614	312	366	1441	1280	625	171	3403	425	1321	1041.5	1227	1465	377	530	330.5	873	1874	1005	500	296	479	741	329	762.5	612.5	334	611	588.5	561.5	258	934	378	495
H3)	LNM	723	433	626	149.5	437	1543.5	1778	327	546.5	354.5	1031	612	2500	76.5	2243.5	293	380.5	1410	1327	564	131	3298	418	1380.5	879.5	1463	1671	348	345	344	966	1941	1148.5	541.5	843.5	400	588	463	1089.5	306	401	585	562	217.5	302.5	488	315	648
H4)	LNM	366.5	436	521	164	3191.5	1453.5	1923	327.5	574	347	1171.5	521	2222	85	1972	311	503	1521	1142	653	115	3693	491	1312	614.5	1926	1558	388	339	279	826	1826	1402	808.5	262.5	373	568	357	797.5	242	332	744	616	293.5	341.5	241	412.5	585.5
H5)	LM	439.5	344.5	766.5	148	1188	1163	1923	298	553	280	909	449	2003.5	232	1242	219	312	1341.5	1103	464	99.5	3067.5	390.5	1265	749	1834.5	1460	309.5	268	404	888.5	1771	930.5	402	376.5	352	570	467	962	193	342	362.5	787	154	298.5	273	310.5	454.5
H6)	PT	316.5	474	1779	251	488	2551	2218	366.5	682.5	562	1124.5	649	2511.5	110	1447	452.5	509.5	1606	2571	762	141	3696	463.5	2708	949	2510	1965	445	401	436	1167	3281	1416	843	421	459	840	467.5	1736	211	775.5	464	710	285	298	288	436	523
H7)	LNM	258.5	336	2156	146	431	1480	2397	386	654.5	424.5	1256.5	613	2389.5	74	1051.5	222	342	1778.5	1251	497	116	4680.5	442	1584	1027.5	1138.5	2088.5	391	636	272.5	959	2472	1128.5	453	329	339	562	300.5	957	170.5	937.5	384.5	550	178	300	271	338	525
H8)	HC	386.5	298	444.5	184	1057.5	1454.5	1823	289	557	340.5	916	486	1894	91	1580	317	294.5	1345.5	1240	553	156	2695.5	481	1297	1016	993	1316	336.5	323.5	250	685.5	1619.5	959.5	383	471	433	549	366.5	894	816	578	442.5	502	307	572	239	313.5	477
H9)	HC	239	296	1265	170	735.5	1258.5	1425.5	270	472	309	730	440	1654	81	1090	257	1862.5	981.5	1020	540	99	2609	354	1223	610	1312	1230.5	492	241	272	680	1541.5	886	406	221	308	476	462	670	187	248	707	604	231	333	211	255	408
[truncated: 140 more columns]

## Sheet: Cohort_1_Run_2
Supporting Table S1B. Second run on cohort 1 samples.
Sample Location	Disease Status	HPRK3160139	HPRK3250034	HPRK3280020	HPRK3190052	HPRK3160164	HPRK3190054	HPRK3190056	HPRK3230020	HPRK3000373	HPRK230938	HPRK3230026	HPRK3460053	HPRK3160201	HPRK3230031	HPRK1600094	HPRK3460025	HPRK3140281	HPRK3140335	HPRK2520007	HPRK3000407	HPRK3010427	HPRK360209	HPRK3260031	HPRK3340069	HPRK2440709	HPRK1010013	HPRK2570167	HPRK3350003	HPRK3070639	HPRK1952730	HPRK3660003	HPRK2110522	HPRK2540694	HPRK2990184	HPRK3320054	HPRK3500137	HPRK3530007	HPRK3460246	HPRK3140451	HPRK3260119	HPRK400160	HPRK650099	HPRK400161	HPRK3430060	HPRK260146	HPRK3660041	HPRK3250115	HPRK3290109
A1)	LM	323	545.5	1311	384	545	1620	2229	545	933	1222	1111	819	2226	180	1845.5	394	908	1477	1753.5	852	266	3269	563	2200	1376.5	2226	1792.5	540.5	379	598.5	1294	2379.5	1152	443	497	731.5	777.5	620	1746	285	410	682.5	823	307.5	529.5	345	450.5	623
A10)	LNM	524	396	729	199.5	568.5	1737	1618	439	763.5	524.5	832	726.5	1566	128	1903.5	412.5	746	1092	1885	758	158	2411.5	497	2103.5	1561.5	2224	1655.5	439	366.5	502	923	2096.5	843	684	490	434	1420.5	387	1650	490.5	417	454.5	687	445	408	324	562	419
A11)	HC	63	134	114.5	45	97	270.5	175	47.5	100	86	82	63	189.5	24	469	67	105	114	242	211.5	30	243	65	242	201	219.5	222	72.5	49	65	131	249	105	63.5	133.5	55	94	104	280	42	97.5	83.5	87	59	57	48	85	76
A12)	LM	140	99.5	128.5	47	163	281.5	271	65	130	231.5	135	93	282	29	364.5	112.5	139	190.5	331	159	83	386	76	338	269	361.5	279	91	56	103	178.5	312	161	171	79	79	243.5	67	260	41	65	130	127	55	89	52	71.5	79.5
A2)	LM	503	592.5	839.5	295.5	713	2088	3618.5	599.5	1096.5	722.5	1614	916.5	3176.5	297	2128	579	1079	2030.5	2335	960.5	331.5	4831	746	2716.5	1876	2660	2456	670	560	634	1508	3347	1876	695.5	538	690.5	1050	946	2160	351	656	741	1425	651	681	728	525	764.5
A3)	LM	753.5	448	699	188	343	1484	2836.5	437	833	4354	2699	792	2101.5	180	1455	300	717.5	1428.5	1762.5	839	184	4118	556	2159	1355	2425	2558	461.5	430	524	1021.5	2237	1033	552	472	442	766.5	501.5	1720	245	647.5	474	730.5	307	586.5	298.5	409	554
A4)	PT	280	423.5	807	195	456	1542	1891	700	738	561	919.5	620	2093	125.5	2030	347	725	1357	1626	1670	143.5	3071	555	1916	1300.5	2184	1640	456	335	415.5	917	2125	926	405	376.5	534.5	640	429.5	1373.5	231	562.5	464	681	263.5	323.5	308	343	454.5
A5)	LM	1230.5	631.5	1301	250	527	1865	2486	502	1116	701	1227	851.5	2859	192	1538	411	883	1711	2357	1030	237	4514	572	2571	1513	2859.5	2315	626.5	404	620	1230.5	2658.5	1128	634	425	677	871	583	2021	338	498	624.5	801	340	489	382	385	605
A6)	PT	536.5	671	1173	337.5	1153	2104	2565	665	883.5	3354.5	1095	798	2813	205	1974.5	645	783.5	1498	2237	966.5	236	3589.5	639	2452.5	1750.5	2614	2103	573	417	765	1443	2862.5	1244	893	473	596	889	577.5	2424.5	382	880.5	705	1177	384	688	417	472	843.5
A7)	PT	713.5	674	1005	233	525.5	2666.5	3249	542	1202	891	1332	933	3114	149	1852	445	1161.5	2058	2861	1057.5	243	4241.5	702.5	3439	1950	3549	2690	710	399	756.5	1364.5	3966.5	1339	465.5	491	552	1079	465	2611	289	483	663	1036	434	509	415.5	463	695.5
A8)	LM	2765	494	944	269.5	1440.5	1928	2198	461.5	891	587	922	785	1946	154	1578.5	446	919.5	1263	2324	843	222	3309.5	531	2600.5	1580	2175.5	1895	534.5	364.5	688	1604	2736	1154	922.5	398.5	525	794.5	530	2073	354	346	612	1819.5	314.5	408	320.5	1391	528
B1)	LNM	363	559	1174	256	761	1727	2522	462	1122	551	1165.5	939	2362	206	1493	629	975	1520	2206	1061.5	227	3688.5	707	2725	1401	2437.5	1962	563	396	533	1361.5	2590.5	1091	696	387	512	907	441	6464	309	383.5	727	1772	328.5	484	353.5	446	584
B12)	LM	99	119	257	76	248.5	795	409	65	206	159	155	137	601.5	30	744	124	230	194	703	221	48	486	113.5	716	360	660.5	431.5	157	83.5	205	396	736	266.5	174	122	119	242	127	685.5	66	152.5	163	208	87	119	71.5	83	130
B4)	LM	423	498	978	372	1192.5	2170	2277	439	898.5	677.5	974	1033	2108.5	224.5	2102	432	877	1274.5	2356	954.5	272.5	2910	627	2656	1876	2850.5	2322	750	427	652	1135	2586.5	1109	512.5	622	565	886.5	782	2025.5	239	596	669.5	933	317	575.5	477.5	434.5	552
B5)	LM	801	603	999	321	939	3985	3531	536	1140.5	687	1592	791.5	3723	179	1869	556	1024	2112	2554	1049	215	5680	775.5	3159	1485	3031.5	2805	608	470	576	1286	3951.5	2869	1266.5	481	618	984	583.5	2266.5	295.5	680	712	1085	397.5	410	550	665	815.5
B6)	LNM	708	695	1192	454	2827	2318.5	2918	534	1083	892	1429	813	2644	192.5	2787	595	926	2165	2443	1264	277	4188.5	753.5	2475.5	2440.5	2999	2546.5	594	603.5	849	2733	3046	1339.5	1175	863	732	961	686	2225	470	767	1072	1246	911	663.5	451.5	736	849
B8)	PT	438.5	444	652	177	2166.5	1776	2032	365	772	759	992	776	2255.5	146	1834	447	773	1480	1954.5	745	158.5	3407	581	2096	1393	2397	1982	467	307	609.5	1822	2311	1164	682.5	352	641	838	443.5	1656	233	486	581	771	280	437	315	615.5	615
B9)	LNM	291	571.5	750	176.5	815	2190	1977	347	824	534	943	756	2060	149	1295	723	831.5	1327	1948	884	197	3024	504	2292	1269.5	2548.5	1883.5	508	361	480	1109.5	2371	1085	604	418	513	825	444	1955	231.5	320.5	1192.5	918.5	283	677.5	257.5	449	489
C1)	PT	580	652.5	1080.5	255	491.5	2294	2392	502	1097	690	1184	1015.5	2607.5	221.5	2492	476	978	1595	2415	1085	273	4019	663	2950	1815.5	2726	2420	664.5	448	688	1351.5	3114.5	1332	853.5	660	908	990	630	2646	319.5	577	726	1028	1815	696	480	485	669
C10)	LM	370	546	837	185	702	1850	1926	374	761	508	1035	671	1994	134	1632	413	924.5	1534	1816	734	209	2878	759	2059	1419	1963	1802.5	472	588	527.5	1121	2127	1761.5	492	470	628	791	416	1598	251	441.5	598	656.5	488	382	356	394	476.5
C11)	PT	379	393	868.5	167.5	749.5	1791	2112	350	781	849	812.5	680	1905	138	1627	373	848	1020	1940	863	164	2715	483	1958	1259	1970	1726	412	290	516	910.5	2233.5	866	468	381	440	714.5	489	1596.5	227	354	465	658	214	2158	288.5	326	561
C12)	HC	649	435.5	573.5	218.5	509	2016.5	2149	375	770	481	948	600	2115	132	2395.5	326	709	1430	1707.5	786.5	142	3466	450	1909	1200	1900	1657	467	271	496	929	2982	1154	546	330	455.5	567.5	1255	1549	244	472	545	794	305	370	288	313	580
C3)	HC	644	640	856	270	672	1754	2323	442	902	681	1135.5	804.5	2295.5	159	3276	987	984.5	1508	1864.5	1053.5	186	3712	668	1952	2091.5	2100.5	1959.5	547	379	478	1288	2509.5	1313.5	692	441	1679	782	1552	1761	239	685	660	799	589	451	292.5	418	627
C5)	HC	329	514	746	856	1112	2246.5	2032.5	368	842	583	999	971	2211	171	3436	478	997	1348	1972.5	856	241	3108	586	2369	1347.5	2092	1920	653	438.5	655.5	1173	2515	1028	497	357	533	779	504	2260.5	273.5	466	871.5	1097.5	322	367.5	411	491	546
C7)	LNM	494	520	1725	258	679	1665	2156	1746.5	849.5	458.5	999	898	2160.5	199	1733.5	673.5	789	1501.5	2117	873	210	3071	576.5	2300	1425	2081.5	1911	494	330.5	541	1489.5	2310	1127	583	386	588.5	842	459	1780	279	439	840.5	750	393	442	313	412	589
C8)	HC	417.5	634	884	243.5	924	2133	2494	592	996	629	1269	828	2848	163	2080.5	586.5	840	2215	2142.5	872.5	216.5	4651	731.5	2420	1794.5	1894.5	2276	623	458	597.5	1747	2840.5	1200	557	530	618	875	635	2096.5	420	1178	747.5	1039	487	477	361	504	1006.5
C9)	HC	429.5	585.5	920.5	223	1822	1905	3154	537	1029	563	1750.5	862	2561	163	1729	418.5	1478.5	2138	1951	968	234	4751.5	1177	2372	1373	1900	2261	1089.5	414	546	1578	3216	1526	520.5	487	527.5	792	395	1560	299	564	849	928	437	622	369	454.5	682
D1)	LNM	357	507	955.5	229	473	1659	2037	461	883	566.5	1145	921	2278	242.5	1592	473.5	855.5	1532	1897	904.5	199	3133.5	561	2354	2035	2066	1902	528	451	542	1567	2525	1078	479	481	549	894.5	536.5	1742.5	272	416.5	832	1339	306	493	385	459	540.5
D10)	LNM	639	750.5	1192	279	630	1873	3148	553.5	1210	708.5	1573.5	774.5	3230	158	1450	474	935.5	2316	2288	1017.5	275	5209.5	806	2658	1330	2350	2394.5	657.5	484	595	1372	3446	1511	939	539.5	763.5	995.5	536	1850	350	763.5	1095	1039.5	349	608	389.5	540	917
D11)	HC	336	501	762.5	203	967	1406	2765	428	855	434	1150	646	2067.5	136.5	1318	508.5	688	1610	1690.5	887.5	166	3718	541.5	1862.5	1147	1659.5	1825	469	343	410	939	2160.5	1014.5	606.5	360	516	724	386.5	1769.5	492	417	797	1287	287	382	533.5	337	565
D12)	PT	316	281	414	123	285	1056	1327.5	301	511.5	290	723	446	1350.5	104	902	648.5	455.5	928	1155.5	499	118.5	2085	319	1328	854	1293	1252	313	226	312	858.5	1559.5	932	259	230	3036	488	239	1087	203	256	359	461	156.5	216	178.5	235	304.5
D2)	LNM	414.5	463	1062	328.5	652	2424	2308	458	1008	568.5	1010	903.5	2529	160	2297	511	1030.5	1471	2752	1052.5	211	3442	635	3030.5	1629	2795	2134	783.5	446	649	1205	3031.5	1798.5	529	430	571	1041.5	546.5	2598	264.5	430	550.5	1013	468	547.5	515	399	581
D3)	HC	470	611	852	560.5	860	2002	3318.5	586	1085	682	1528	960	2651	232	2039.5	481.5	962.5	1955.5	2261.5	1060	270	4379.5	758	2891	1728	2522	2349	836	422.5	609	1310	3174.5	1282	663.5	448.5	665	961	547	2287	447	967	727	1114	615.5	654	462	550	721
D4)	LM	448	509	807.5	199	384	2543	2107	410	927	876	1084	934	2309	156	3497	475.5	817	1457	2116.5	867	191	3757	573	2338	1528.5	2720	1998	525	327	619	1348	2387	1087	393	369	536	788	556.5	1778.5	336	440.5	613	897.5	717	466	335	523	576.5
D5)	HC	349	616	612.5	270.5	551	1823.5	2706	445	946.5	667	1246	933	2375	188	1896	461	736.5	1913.5	1893	876.5	201	4258	624	2090	1486	2228.5	2165	585	397.5	636.5	1970	2418	1177	1090	514	575	775.5	707	1577.5	329	862	886.5	839	492	461	494	578	1365
D6)	PT	530	589	840.5	2717	686	1805.5	2287.5	471	1001	483.5	1229	812	2303.5	197	1625	400.5	909	1863.5	1969	843	197.5	4291.5	599	2417	2203.5	2184	2068	628	444.5	569	1227.5	2696	1182	537.5	589	634.5	893	617	1695	283	397	676.5	1062.5	322.5	521	501	464	558.5
D7)	LM	511	483	704	362	1291.5	2583	2285	397	845	1209	935	880	5802.5	163	2026	505	800	1232	2027.5	768	201	2772	502	2340.5	1624	2296	1964	667	548.5	540	989	2348.5	1568	530	677	512.5	765.5	515.5	1817	521	466	570.5	806	2002	763	325	358	555
D9)	PT	327	477	886.5	253	734	1906	2586.5	481.5	1015.5	1020	1224	792	2513	174	1771	409	811	1779	2147	844	219	4488	620.5	2581	1396	2338	2171	561.5	384.5	677.5	1071	2704	1016	540	508	497	886.5	485	2064	277	473	555.5	8150	323	642.5	545	409	560.5
E1)	LM	323.5	463	654	191	1126	1834	1885	432	815	539	944	971.5	2264	209.5	1675	338	783	1266	1636.5	815	199	2883	809	2130	1527.5	2432	1714	530.5	323	519.5	1060	2281.5	949	527	372	669.5	701	705	1541	447	450.5	547	799	276	380	366	393	567
E11)	LNM	313	532	862	219	593	1562.5	2807	468	971	542.5	1405	740.5	2535	188.5	1484.5	748.5	796	2076.5	1776	825	258	4808	652	2110.5	1475	1764	2309	566	365.5	693	1237.5	3001.5	1296.5	1041	1104	596	792	891	1583.5	310	474	922.5	873	297	430	345	430	524
E12)	HC	254.5	452	714	196	406	1444	2193	366	841	417	1106	637	2114	151	1509	385	755	1573	1700.5	701	173	3733.5	481	2037	1123.5	1726	1943	433.5	420	434	939	2219	1534	505	415	424	690	349	2437	228.5	396	585	1073.5	273	388	318.5	389	513.5
E2)	HC	431	1169	989	239.5	912.5	2159	2298	441	944.5	571.5	1238.5	957	2430	192.5	1897	574	798	1696	2026	972	199	3571.5	713	2390	1481	2384	1889.5	533	601.5	570	1277.5	2558.5	1129	541	479	589	853	658.5	2272.5	274	567	981	6614	858.5	570	391	505	609
E3)	LM	403.5	582	1027	301	1002	1878	2629	442.5	941	534.5	1142.5	922	2330	194	1542.5	629	917	1583.5	2100	882	236	3829	1075	2650	1984	2493	2090.5	531.5	600	522	1191.5	2502.5	1128	727	386	601.5	914	471	1992	365	414	875	766	364	740	461.5	1168	574
E4)	HC	440	598	708	321	469	1851	2128.5	483.5	921.5	525.5	1093	965	2151.5	172	1768	443	792	1452	2019	1880.5	312	3347.5	581	2082	1616	1983.5	2018	584	358	541	1023	2431	1112	719.5	479	527	890	506	2286.5	606	437	694	857.5	928	531	348	453	528.5
E5)	LNM	513.5	456	808	225	751	1880	2304	386	968	644.5	946.5	767.5	2385	161.5	1889	487	897	1413.5	2228	894.5	203	3195	896	2378.5	1743	2874	2097	501	350.5	598	1106	3013.5	1348	555	460.5	504.5	1013.5	546	1986	348	1383.5	705	921	2513	569	326.5	407	950
E6)	HC	509.5	458	816.5	194	431	1842.5	2595	524	846	528	1202.5	883	2344	163.5	1543	504	793	1789	1742	806.5	264	4469	678	2074	1330	2015	1938.5	530	416	493.5	994	2851	1341	502	394	531	724	392	1638	410.5	365	770	1304	294	468.5	359	421.5	547
E7)	LNM	539.5	404	824	363	773.5	2181	2073	378	836.5	478	905	775	2010	123	1972	559	738	1291.5	1850	673	148	3066	582	2042	1346.5	2139	1801.5	510	561	498	861	2349	1174	498	340.5	404	733.5	406	1740	205	578	454.5	965	261	430.5	504.5	479.5	532.5
E8)	PT	682	592.5	764.5	199	5757.5	1924	2585	384	906	819.5	957	778	2293	149	1931	348	718	1282	1915	835	184	3361	537	2105.5	1458	2000	1786	488	377.5	473	1123.5	2490	963	573	389	448	744	388	1577	262.5	517	660	771.5	370	422	311	357.5	486
F1)	PT	356	541	1147	187	653	1573	3153	538	1026	533	1476	776	2987.5	180	1312	1036	1259	2152	1844	827	193	5193	664	2316	1310.5	2114	2337.5	580.5	369	500.5	1195.5	2999	1268	446	425	543.5	863	502	1594	286.5	530.5	744	876	415	575.5	434.5	450	655.5
F10)	HC	280	422.5	598	299	460	1668	2170	365	745.5	410	972.5	799	1932	124	1448	355	725.5	1283.5	1855	772	198	3295	478	2083	1261.5	1883	1758	442	337	418.5	801	2245	829	352	396.5	432.5	1063	288	1562.5	201	431.5	551	708	349	384	256	313	438
F11)	LNM	454	506.5	746	353	540	2040.5	2025	420	784	617.5	1036	846	1771	146	1859	566.5	912	1171	2217	953	232	2798	535	2564	1592	2492.5	1703	514	373	578	1389	2519.5	1036.5	812	435	531	890	342	2082	336	457.5	679	763	317	647.5	341	330.5	508
F12)	PT	390.5	1695	5539	384	699.5	1926.5	3253	678	1051.5	1300	1454	674	2960	165	2082.5	395	826	1922	2006	1196	239	4942.5	731.5	2437.5	1679.5	2130	2385	571.5	475	454	1498.5	2851	1488	579	618	740	979	482	2035	284	584.5	729	927	274	609	478	437.5	702
F3)	PT	629	649	2159	450.5	752	2866	4699	691	1836	3854.5	1651	1095	3936	203	2753	507	1868	2370.5	5231	1657	270.5	5262	966	4475	2951.5	3587	4613	889.5	521.5	814	2095	5132	2394	737.5	1248	841	1725.5	690	4332	507.5	841	1371	1563	759	1962.5	652	571	824
F5)	LNM	637	488	1254	213	745	1592.5	2207	479	973	1336	1285.5	995	2626.5	152	1604.5	490.5	823	1658.5	1881	782.5	180	4074	630	2137.5	1345	2556	2036	527.5	392	511	1265	2663	1045	511	961.5	493.5	1433.5	697.5	1683.5	339	657	683	902	323	348.5	374.5	396	702
F7)	LNM	608	519	1171	226.5	901	1953	2500	608	911	3166.5	1105	795	2186.5	203	2334	971	845.5	1530	2049	869	262	3876	587.5	2311	1481	2588	2226	512	708	566	1122.5	2501	1162.5	420	370	598	802	366	2000.5	254	422	537	765.5	302	617.5	346	395	607
F9)	LM	529	388	661	375	672	1499	1923	335.5	703	417.5	801	798.5	1641	203	1296	370	1000.5	1059	1941.5	719	223	2394	447	2213	1459.5	2691	1611.5	424	456	503	921	1983	887	558	362.5	391	739.5	338	1670.5	232	324	609	2289	302.5	449	290	368	434
G1)	PT	374	572.5	2809.5	353	715.5	1717	2399	467	984	702	1276	898	2644	171	1729	575.5	843	1726.5	1754	922.5	184	3605	594.5	2273.5	1500	2164.5	2225	546	360	483	1406	2624.5	1194.5	1454.5	442	508	836	459	1676.5	380.5	411	808	842.5	337	594	342	460	624
G10)	PT	312.5	437.5	933	186	698	1446	2261	407	830	593	1064	616	2080.5	140	1530.5	369.5	734	1531	1653	941	174.5	3550	530	2007.5	1183	2184	1767	481.5	283	494	995	2261.5	954	506	361	484.5	699	468	1543	198	426	607	697.5	235	370.5	280.5	380.5	500.5
G11)	PT	404.5	380.5	688	251	488	1784	1882	347	771	566	753	617	1997	162	1583	415.5	828	1055	1963	831	165	2846.5	530	2098	1510	1880	1719	461	380	519	938	1994	910	476	547.5	501	930	523	1690.5	1162	403	581	841	642	666	446.5	439	864
G12)	LNM	250.5	366.5	674	204.5	525	1268	1916.5	339	729	417.5	1034	592.5	1988.5	98.5	1204	244	600	1353	1479.5	623	146	3004.5	422	1953	1001	1706.5	1498.5	410	236	404	716	2163	1177	422	277	358	616.5	338	1366	174	350	425	610	185	307	278.5	293.5	400
G4)	HC	456.5	501	807	352	420	2096	1918	497	936	799.5	936	877	2172	158.5	2443.5	500.5	727	1356	1831.5	779.5	162	3325.5	531	1914	1522	2055.5	1897	476	540	565.5	2688.5	2269	1022.5	1722	408.5	472	809	1015	1818	263	890	560	801	501.5	602	736	504	584
G5)	LM	705	422.5	713	244	351.5	1504.5	2141.5	362.5	837	661.5	945	822	2049.5	178	1805	625	753.5	1406	1795.5	786	176	3045	487.5	1893	1347.5	2231	1799	465	334.5	495.5	1163.5	2301	977	417.5	1094	469	956.5	524.5	1791.5	368.5	2032.5	549	690	562	570	318	412	414
G6)	LNM	563	537	977	259.5	832	1862	2120	387.5	907	1419.5	1056	863	2203	181	2294	414.5	763	1326	2009	782	200.5	3032	592	2045	1391	2201.5	2135	479	335	566	917	2261.5	943	714	495.5	491	806	452.5	2063.5	292	596	523	783	311	573	337	401	524
G7)	HC	470	588	837	237	876	1652	2686	503	1086	1122	1468.5	850	2481	196	1328	390	1051	1899	2480.5	975	722	3902.5	652.5	2576.5	1395	2272	2457	794.5	401	1422.5	1416	2907.5	1666	430	408	551	942	481	2336.5	284.5	429	808	1089	541.5	408.5	416.5	459.5	721
G8)	HC	420	413	587	196	3023.5	1247	1999	337.5	705	443	976	655.5	1924	147	1192	360	705	1314	1490	704.5	164	3078	565	1691.5	986	1768.5	1567.5	387	446.5	478	799.5	1751	835	603	271	391	1010	312.5	1260	347	307	536.5	672	368	280	285	336	478
H1)	LM	625	948	973	456.5	896	2289	3307	808	1118	1955	1277.5	806	2836	293	3330	607.5	1293	2160	2313	1046	245	3974	781.5	2567	1781	2483	2446	805	814	716	1603	2992	1429.5	845	666	677	1104.5	528	2437.5	398	533	715	1092.5	397	817	405	515	708.5
H10)	PT	245.5	353	1032.5	278	849	1271	1768	273	655	438	869	581	1754	91.5	1368.5	255.5	566	1177.5	1327	671.5	127	2530.5	387	1655	1002	1888	1507	327	437	459	833	1880.5	1325.5	419	409	402	571	306.5	1169.5	162	244.5	502	538.5	167	304	279.5	255.5	351
H11)	PT	279	488.5	629	1571.5	1476.5	1424	1984	330.5	730	458.5	875	639	1867	160	1350.5	333.5	628	1227	1493	703.5	154	2990	472.5	1834	1455.5	2214.5	1613	397	319	427	851.5	1920	867	578	432.5	606	652	390	1384.5	202	315.5	534	645.5	371	369.5	273	338	390
H12)	LM	242	340	855	305	866	1116	1674.5	264	626.5	663.5	715	461	1656	116.5	1136	218	526	1022	1291	553.5	114	2802.5	374	1522	808	1825	1394.5	464	206	334	650	1785.5	1929	433	280	306	537.5	359	1448.5	169	427	391	537	197	313	237	264.5	312
H2)	HC	550	453.5	775	341.5	1088	1643	2052	391	826.5	507	1074	848.5	2236	141	1603	377	820	1596	1810	923	247	3322	561.5	1989.5	1657	1935	1808	475	540	528	979	2203	984	518	311	636	848	413	1447	626	392	738	785.5	621	353.5	934	397	546
H3)	LNM	970	541	962	195	580	2415	2184	437	996	587	1166	874	2778	135	2821	463.5	877.5	1691	2233.5	880	242.5	3473	631.5	2280	1687	2498	2171	535.5	448	648	1217	2761.5	1335	625	1056	558.5	875	607.5	2136	427	524	777.5	950	288	484	584.5	390	755
H4)	LNM	366	509.5	702	191	3299	1932	2130.5	390	840	511	1161	820	2397	151.5	2217	416	1026	1458	1637.5	950	173	4700	568	2286	1245.5	2870	1995	528.5	363	486.5	977.5	2351	1427.5	787.5	355	498	790	447	1527	270	371	896.5	829.5	330	450	285	427	589.5
H5)	LM	503	423	1113	197	1331	1659	2578	429	800.5	549.5	988	873	2344	528	1534	325.5	804	1444	1691.5	753	177	3496	488	2096	1507	2753	1850.5	468.5	339.5	645.5	1010.5	2355	955	478	515.5	466	808	658	1737.5	246	461	469	1058	221	429	352	408	488.5
H6)	PT	410	558	2200	312	656	3625	2777.5	454	1339	953	1127	955	3501	143.5	2078	706	1509	1697	4039	1242	247	3845	642	4986.5	2088	4336.5	3080	779	449	958.5	1325.5	4068	1408.5	883	538	604.5	1237	583	3585	273	927	589	1145	388	580.5	423.5	535	670
H7)	LNM	306	438	2858.5	178	538	2066.5	2897	515.5	1050	607	1364	865	2594	146	1251	319	826	1893.5	1941	780	186	3779	627	2565	1791	1932.5	2952.5	528	815.5	469.5	1095.5	2930	1076	500	427	458	858	441	1712	225.5	1238	471	773	224	467	333	396	582
H8)	HC	502	404.5	750	242.5	1368	2123	2147	373	931	559	1053	801	2134	154	1864	458	774	1480	2123	894	261	3100.5	633	2329	1765.5	1928	1888	510	382	519.5	952	2522	1058	496	666	585	810.5	501	1873	913	766	618.5	850	410	850	318	370	575
H9)	HC	303	364	1722	222	912.5	1808	1893.5	372	734.5	480	845.5	706	1876	168.5	1464	416.5	2492	1083	1893	899	183.5	2762	489	2257	1393	2243	1829.5	749.5	274.5	526	951	2206	914	498	356	405	707.5	572	1693	244	352	1000.5	985.5	326.5	493	255	300.5	508.5
[truncated: 140 more columns]

## Sheet: Cohort_2_Run_1
Supporting Table S1C. First run on cohort 2 samples.
Sample Location	Disease Status	HPRK3720010	HPRK400161	HPRK650099	HPRK3260119	HPRK3460246	HPRK1010013	HPRK3070136	HPRK230938	HPRK3060047	HPRK3000251	HPRK300084	HPRK3280020	HPRK3160139	HPRK1450094	HPRK360150	HPRK1950090	HPRK2760079	HPRK1820140	HPRK2100010	HPRK1330001
Plate-1_B1	HC	929	634.5	583.5	416.75	416.5	1124.75	1142.5	549.25	1116	758.75	428.5	1016	400	490.5	526.5	410.5	1028.75	349	648.5	856.25
Plate-1_D1	LM	826.25	587.25	573.25	358.25	408.5	1584	493	426	1109	1204.5	359.5	829.75	348.25	674.5	414.5	372.5	1043.5	351.75	714.25	814
Plate-1_E1	LM	772.75	674	433.75	320.25	387.5	1334.75	461.75	502.5	982.5	1043.5	332.5	1104.25	336.25	381.5	406	404.5	1111.25	343.5	566.25	680
Plate-1_G1	LM	768.75	613	484.75	437.25	366	1718.5	408.5	413.5	1038.75	887.5	323.5	916.5	343	541	410.5	334	967.5	320.25	761	684
Plate-1_H1	PT	878.75	1501.5	487.5	543	675.75	1322.5	515	499	1219.75	1237.5	406.75	1337.25	555.75	526	458.5	480	1117	377.5	926.5	1462.5
Plate-1_A2	HC	1113.25	502.5	484.5	287.5	410.25	1087.25	397.75	352.75	885	659	326.5	757.75	326.75	475	428	314.75	830.25	295.5	643	669
Plate-1_C2	HC	1285.75	692.5	561.5	491	598	1441.5	599	538.25	1261.5	977.5	407	1087	439.5	532.25	470.75	400.5	1060	397.25	887.25	858.5
Plate-1_F2	LM	338	609.25	437.5	426.25	465.25	1904.5	505.5	539.25	1003.25	965	374.5	1213.75	554.5	614.5	393.5	435	983.75	776	1026.5	797.75
Plate-1_G2	HC	894	1127.75	491	321	507.75	1286.75	506.25	414.5	1009.5	668.5	329.75	831.75	1265.25	459.75	410.75	422.5	1097.75	306	1279	887.75
Plate-1_H2	LNM	626.5	918.25	474.25	376.75	495.25	1546.5	642.5	401	953	911.75	354	1201.75	684.5	495.75	377.5	361	985.5	373.25	703	721
Plate-1_D3	LM	905.5	495	495	327.5	394.5	1786.25	417.5	419.5	858.5	452	431.75	874.25	510.25	454.25	369.5	324.25	1005.25	286.5	684.5	711.5
Plate-1_H3	PT	807.75	586.25	474.5	369	481	1374.75	421.5	383.25	1019.5	757	350	983.5	434	864	409	347.25	991.75	410	768.25	744.75
Plate-1_A4	PT	733.25	505	395	407.75	350.75	1355	414.5	473.5	919.5	777.75	302.75	751.25	362.25	377	375.25	306.75	892.25	291.5	559.75	646.5
Plate-1_B4	LM	875.25	530	457.5	307	477.5	1440	445.5	411.75	946.25	805.25	371.5	805.5	382.75	518.5	354.75	607	886.5	294.5	764.75	708.5
Plate-1_C4	PT	550.5	515.5	378.25	310	547.75	2397.75	521	424.5	1669.5	566.5	298	937.75	716.5	573.75	384.5	307	885.5	301.75	702.75	838.5
Plate-1_D4	PT	963.75	1249	518.75	399.75	632.25	1683.25	589	603.5	1250.25	1125.5	378	1296.25	369.25	676.25	431.25	581.25	1254	320.75	1268	996.5
Plate-1_F4	LM	857.25	546	463.75	347.5	457.75	1857.5	690.5	520.5	947.75	993.5	517.5	927.25	381.25	561.5	406	569	1126.5	326.5	866	945
Plate-1_H4	HC	987.5	487	416.5	341.5	594.25	1231	366.25	398.5	907	658.75	301.75	810.5	377	418.5	355.75	306.5	827.75	273.75	650.25	812.25
Plate-1_G5	LM	879.5	638.5	564.5	374	579.75	1829.5	531	525.25	1116.5	695.5	377.75	985.25	534.5	470.75	414	408.75	1114	324	701.25	779.5
Plate-1_H5	LM	722	522.5	481.75	272	441.5	1554.75	375.5	404.25	937.5	744	364.25	1061	402.25	602.5	956.25	367.5	1013.25	311.25	614.5	725
Plate-1_A6	LNM	965	971.5	546	345.5	647.5	2116	537	444.75	1081.5	792.25	370.25	1264.5	441	529	407.75	422	1079	302.75	929.5	862
Plate-1_B6	LM	554.75	1232.25	387.25	289.5	419.25	1978.5	348.5	382	739	468.5	289.5	1547.75	312.25	357.25	300.25	305.25	773.25	236	650.25	594.5
Plate-1_C6	LNM	77.75	130.75	108.5	94	96.5	149.5	94.5	118	175.5	106	108	138	88	78.75	109.5	110.5	120	78.75	100	158.5
Plate-1_D6	PT	608	531.5	458.25	485	501.75	1830.25	474.5	480.75	973.75	689.5	288.75	995	338	400.5	329.25	500	980	318.75	660.5	768.5
Plate-1_E6	HC	809	455.25	428.25	362.5	480.5	1360.5	412.75	545.25	840.5	569	306.5	756	394.25	401	331	379.5	814	449	746.5	596.5
Plate-1_F6	PT	759.25	694	512	350	392	1359.25	470.5	478.5	1102.5	817.5	351	1001.5	420.75	624	461.5	1561.25	1133.5	553	823.25	1063
Plate-1_B7	LNM	1065.5	485.25	316.25	214.25	340.75	1200.25	415.75	304.5	741.25	439.25	246.5	736.5	249.25	339.5	267	239.5	1177.75	284.25	479.5	489.25
Plate-1_D7	HC	702.75	449.5	388.25	290	978.75	1654	377.25	430.5	819.25	805.75	262.5	836.25	408.25	388.25	381.5	357	912	441	631.5	668.5
Plate-1_E7	LNM	949.5	624.5	468.5	307.75	331.5	1664	446	626.5	951.75	1030.25	303.5	1029.75	315.5	456	523.75	357	1005.5	276.5	700	572
Plate-1_F7	LM	461.25	452	398.5	304.5	371.25	2426.25	378.25	397.25	905.75	710	282.25	904.5	321	383.25	331	331.5	928.5	290	624	629
Plate-1_G7	LNM	631.5	1665.5	655.5	522.5	724.5	3158	860.5	711	1896.5	2426.5	604.5	1807.5	645	1055.5	679	721.75	2161.75	561.5	1752.5	1602.5
Plate-1_H7	HC	1327	1229.75	451.75	710.25	670	1266	3240.75	559	923.75	512.25	392.75	1075	597.25	485.5	500.75	505.25	888.75	397	781.25	738
Plate-1_F8	PT	558.5	360.75	398.5	246.5	253.5	1531.75	398.5	303	722.5	756.5	229.5	683.5	340	544.25	285.25	507.5	906.75	275.75	784	626
Plate-1_G8	LM	948	543.75	442.75	353.25	367.75	1536	410.25	428.25	860.25	927.5	329.5	891	977.25	439.5	325	330.5	995	426	687.5	610
Plate-1_H8	LM	1028.75	448	399.25	271	302.5	1832	351.5	427	870.25	1336.5	246	657.5	359.75	390.5	295.5	292.75	900.5	238.5	591	584.75
Plate-1_B9	LM	1571	754.5	471.5	347.25	676.75	2344	474	522.5	1607.25	606	4673.75	1483.5	401	740.75	447	333.5	1207.75	299	1638	867
Plate-1_C9	HC	894.25	405	403.75	261.5	284.75	1260.75	308	338.75	865	870	256.5	695.75	402.25	482.5	288.25	258	988.75	355	545	629.75
Plate-1_D9	LM	618.75	620.5	433	419.5	809.5	2031	353	412	1009.25	860.25	379.5	997	578.75	415	397.25	482.5	944	365	1333.25	778
Plate-1_D10	LNM	728.75	489.75	385	336.25	363.75	1430.5	495.5	417	885.5	1581.75	304	1074.25	437.25	592	321.25	386.5	1023	407.75	868	1290.5
Plate-1_F10	LNM	743.25	725.5	424.5	396	495.5	1549	491.5	627.25	937.5	490.25	388	966.5	682.5	414	386.5	396.75	881.25	429.5	638.25	1649
Plate-1_G10	LNM	1023.25	679.75	529	367.25	504.75	1399	744.25	521.5	985.75	760	362.5	1288.75	628.5	574	437.25	373.75	1002	421.5	694.75	908.5
Plate-1_H10	HC	644.5	2225.5	436.25	284.25	501.25	1743.5	395	391.5	870.75	582.5	431	1083.5	455.5	527.5	312	313.25	908	357	687.75	721.5
Plate-1_A11	LM	826.75	599.75	352.75	277	929.25	1465.5	358.5	396.75	784.75	786	277.25	833	309	378	308	293.75	941	266.25	752.5	526.25
Plate-1_B11	PT	815	1112.25	450.25	348.75	405.75	1666.75	467	386.25	1032	1205	309	1151.5	315.75	777.5	365	534.75	1034.75	285.5	2940	1564.5
Plate-1_C11	HC	816	574.5	380	251.25	321.25	1639	362	464.5	1374.75	524	235	1023	339	437.75	357	326	1031.5	231	1195.5	676.75
Plate-1_F11	HC	655	373	404.75	241.75	277.75	1242.5	290.5	358.5	741.25	632.75	234	573	290.5	414	343.5	321.25	838	289.75	999.5	564
Plate-1_A12	HC	533	455.25	419.75	237.25	315	895	265.5	278.25	725	532	248.75	534.75	248.25	316	302.25	230.5	737	213.75	480.5	528.25
Plate-1_B12	HC	836	454.75	323.5	199.5	361.25	891.25	367	298.25	734.75	498.75	208.5	966.25	282.75	254	286.5	295.75	725	239.75	473.5	562.25
Plate-1_D12	HC	622.5	428.75	417	229.5	348.5	1050.25	331.5	294.5	758.75	801	228.5	605.5	333.75	399.5	246	252.5	858	220	632.25	450.5
Plate-1_E12	PT	748	566	426.5	402	390	1314.25	361.75	372	858.25	435.5	432.25	790.75	363	418	421.75	683.75	913.75	293.5	708.25	609.5
Plate-1_F12	LNM	818	1527	534	343.5	392.75	1321.75	974.75	472.5	1014.5	1620.25	315.75	1464.5	364.75	414	350.75	490.5	2976.5	311.5	1178.25	1043.25
Plate-2_A1	HC	884.5	472	336	308	373	879	424	294	772	412	233.5	679	254.5	318	336	291	704	223	408	488
Plate-2_G1	LNM	1016	466.5	385	223.5	358	1681	624	432.5	880.5	589	236	873	380	495	395	240	859.5	245	579.5	623.5
Plate-2_A2	PT	747.5	404	340	254.5	442.5	1204	265	424	747.5	380	296	666	271	391	263.5	328	637.5	453	604	537
Plate-2_C2	LM	1094	562	469.5	372	470	1640	455	370	985	1015	277.5	889	300	429	336	312	1212	281	636.5	650
Plate-2_F2	HC	1015	429	378	228	496	1313	309	270.5	781	586	243	649	261.5	269	259	247	754	241	448	544.5
Plate-2_H2	HC	815	418	341	234	304.5	1090	316	366	698	339.5	221	629	301	323	255.5	334	726.5	247	590	778
Plate-2_C3	PT	916	523	421	259	384	1360.5	607	436	830.5	783	453	731.5	358	400	517	353	941.5	326	598	1526
Plate-2_H3	LM	723	572	460	333	509.5	1543	397	354	1389	1041.5	290.5	951	403	398	335.5	340	1107.5	379	781	710
Plate-2_A4	LM	470	411.5	351.5	272	275.5	1992	418	276	775	362	323.5	671.5	265	317	250	268	834	258	518	740
Plate-2_B4	HC	701	466	393	241	323	1328	328	296	755	678	292	621.5	474.5	499	300.5	341	763.5	232	846	559.5
Plate-2_C4	PT	786	453	342	222	298	1370	300	326	762	548	342.5	811.5	321	516	257	253	788	210	804.5	678
Plate-2_D4	PT	652	1271.5	405	225	258	1321.5	283	320.5	772.5	755	212	670.5	243	436.5	295.5	284	794	233	571	514
Plate-2_E4	HC	874	514	409	287.5	312.5	1312	339	374.5	863	505	348	861	267	779.5	363	274	1018	204	582	584
Plate-2_F4	LM	371.5	523	327	524	472	1887	1056	374	834	534	258.5	731	558	421	297	325.5	914	247	1025.5	681
Plate-2_G4	LM	53	71	61.5	52.5	56	81	59	63	86.5	66	57	72.5	45.5	60	70	61.5	80.5	54	69	83
Plate-2_B5	PT	1031	508.5	408.5	259	801	1703	502	345	960	677	387	883	303	445.5	315	257	888	232	494	616
Plate-2_C5	HC	777	673	344.5	216.5	256	1208	472	311	696	430	242	561	194	385	265	273	792	224	774	491
Plate-2_A6	LM	279	493.5	323	303.5	344	1632	338	371	738	430	276.5	920	405	449.5	305	310	728	622	671	647
Plate-2_B6	LM	660	1073	504	1175	1129	1451	359	557	912	2147	731	1601.5	459	493.5	294.5	438	948	1006.5	574	726
Plate-2_D6	PT	677.5	944.5	481	499	460	1678	384	481	1103.5	1543	386.5	1158	425	476	366	375	954	508	726	696
Plate-2_E6	LM	657.5	372	360	346	270	1757	282	315	694	358.5	221	999	239	407.5	257.5	305	771	205	751	465
Plate-2_F6	LNM	763	416	347	272	338.5	1275	362.5	391.5	696	482	229	681	423	299	276.5	321	754.5	260	606	570
Plate-2_H6	HC	587.5	423	367	189	280	1195.5	261	275	730	520	351	582	693.5	411.5	238.5	212	782	215.5	520.5	589
Plate-2_A7	HC	976	434	335	207	376	1221	331.5	353	896.5	561	237	769	240	347	640.5	1206	843	183	577	496
Plate-2_F7	LM	588	474.5	417	311	376	1763	351	451	826	507	989	936.5	946	409	341	343.5	871	330	489	585
Plate-2_A8	LNM	921	739	388	1035	1184.5	1369	345	478	745	1482	599	1500.5	538	526.5	351	286	786	1167	572.5	851
Plate-2_C8	LM	989.5	1335.5	551	777	934	1562	1030	764.5	1694	1638	631	1817.5	575	630	490.5	501	1326	878	2312	1178
Plate-2_D8	PT	666	588	353	310	422.5	1507	395	412	850.5	790.5	450	981	273.5	418	304	338	998	429	584	587.5
Plate-2_E8	LNM	690	685.5	422.5	293	545	1211	394	449	813	516	304	859	413	604	311.5	314	897	260.5	862	725
Plate-2_F8	HC	977	416	397	222.5	390	1223.5	381.5	271	769	566	223	666.5	214	378	287	230	858	206	863	558
Plate-2_A9	HC	471	304	281	174	202	948	235.5	224	548	561.5	173	560	287.5	264	478	177	735	172	420.5	381
Plate-2_C9	LM	972	589.5	387	329.5	368.5	1304	887	417	913.5	1137	453	925	360	417.5	321	441.5	965	375.5	736	725
Plate-2_F9	PT	651	680	365	217.5	351.5	1728	367	448	1047	1144	270.5	978.5	416	614	355	291	844.5	274	1630	780
Plate-2_G9	PT	718	733.5	520	418.5	480	2411	541	573	1128	1021	399	1264	448.5	629	421	372.5	1076	320	959	2619
Plate-2_H9	PT	771	531	320	285	369.5	1354	339.5	462	895	693	634	1142	363	588.5	321.5	291	876	747	523	691
Plate-2_C10	LNM	998	423	359	235	343	1537	306	351.5	690	610	360	764	455	386.5	269	281	2698	481	486	519
Plate-2_E10	LM	1150	709	563	388	445	1917	693	501	1269	1337	333	1214	393	787	481	396	1372	414	1153	970.5
Plate-2_A11	HC	1113	349	300	183	202	968	248.5	285	690.5	527	194	683.5	248	279	222.5	248	625.5	182	398.5	433
Plate-2_C11	HC	707.5	670	357	388	300	1166	351	282	765	537	237	816	303	311.5	274	226.5	957	703	420	504.5
Plate-2_F11	LM	804	606.5	377	469	277	1040	545	432	648	683.5	253.5	597	255	423	268	236.5	824	209	497.5	600.5
Plate-2_G11	HC	708.5	604	349	240	350	1475	339	530.5	834	673	225	821	268	634	283	356	852.5	219	650	655.5
Plate-2_H11	PT	700	463	347.5	244	386	1336	442	382	880	812.5	281	889	259	440.5	295	323	811.5	296	776	745
Plate-2_A12	HC	794	523.5	279.5	249	305	1028	270	288	769	740	238	683	247	359	206.5	211	718	330	404	567
Plate-2_B12	LM	405	1056.5	356	166.5	226	1472.5	267.5	264	731	1559.5	206	649	204	370	234	217	906	206.5	905	551
Plate-2_C12	LM	738	1381	599	410.5	600	2716	759	649	1557	2353	451.5	1690	529.5	1306	566	580	1632	483	1578	1924.5
Plate-2_E12	PT	544	436	300	220	305	1265.5	1008	521.5	682	1598	214	798.5	403	374	280	391	824	257	487	748.5
Plate-2_F12	LM	706.5	349.5	251	158	196.5	998	261	240.5	623	473.5	284.5	604.5	173	187	211	179	684.5	162	435	473
Plate-2_G12	LNM	1361	646.5	471.5	313.5	589.5	2050	514	3850	1452	4719	10706	1278.5	632	721	374	368	1138	278	961	1023
Plate-3_A1	LNM	764.5	1194.5	575	1742.5	1261.5	1473.5	425	613	947	2290	979	1929	1620.5	763	297	410.5	765.5	1363	778.5	762
Plate-3_B1	LNM	621	516	396	265	397	1380.5	389	386	833	477	234	978	401	439	301	354	812	255	734	645.5
Plate-3_D1	LM	844.5	509	346	244	442	1357	383	324	1040	1060	256	1538.5	267	465.5	286	683	970	239	703	571
Plate-3_E1	LM	782	589	411.5	311	411	1389	373.5	425	1032	1617	280.5	872.5	291	478.5	333	939	919	430	780	692
Plate-3_F1	PT	785	525	377	283	299.5	1199	307	455	2130	471	300	782	287.5	462	323.5	268	848	296.5	536	628
Plate-3_H1	LM	358.5	491	314	199	412.5	1886	286	514	884	448	233.5	1003	307	446	260	836	937	236	483.5	733
Plate-3_B2	LNM	933	504	361	240	423	1770	504.5	366	1125	499.5	3997	1252	290	360.5	313	269	925	298	628	610
Plate-3_F2	PT	606	612	387	319	588	1660	340	420	985	536.5	333.5	958	365.5	502	341	385	880	323.5	679	653
Plate-3_A3	LM	643	431	332	292	284	1584.5	254.5	362	684.5	520	775	1307	364	566.5	234	374.5	762	267	472	555
Plate-3_C3	PT	623	449	431.5	224	335	1637.5	289	416	791	506	257	879.5	334	357.5	274.5	362	809.5	250	1159	605
Plate-3_F3	PT	668	422	395	241	368.5	1708.5	312.5	587	818	634	376	982	245	472	304	236.5	851	349	1087.5	635
Plate-3_A4	LNM	645	468	347	213.5	322	1470.5	303.5	338	707	455	246	696.5	226.5	493	255	208	700	244	469	612
Plate-3_B4	LM	512	572	403	253.5	313.5	3157.5	383	507.5	1683	1436	261	1124	284	1335	453	266	1095	243	979.5	1627.5
Plate-3_C4	LM	581	505.5	470	246.5	368.5	2417	329	414	858	828	296	798	271	418	294	276	845	281	595	610
Plate-3_E4	LM	830.5	443	367	310.5	290	1112	395.5	388	885	1132	240	853	246	382.5	302	248.5	935	266.5	606	681
Plate-3_H4	LM	813	419	382.5	228	382	1668	347	371	2021	675	278.5	714	343	398	295	280	950	301.5	707.5	568
Plate-3_C5	LNM	750	649	404	315	434	2000	453	408	963	1222	323.5	1218	405	546	354	326	1000	356.5	713	813
Plate-3_D5	HC	655	430	383	229.5	327	1048	308	307	899	650	233	715	201.5	442.5	302	234.5	853	246	588.5	613
Plate-3_G5	HC	877	430	347	198	2515	1240	270	402	752	446	235	653	734	412	264	295	822	297	501	798
Plate-3_B6	LNM	1112	436	404	253.5	324.5	1183	401	413.5	859	944	238	792.5	275	324.5	286	302	934	234	569.5	514.5
Plate-3_H6	HC	549.5	555	345	223.5	466	1460	410.5	498	1100	762.5	238	967	260	379	314.5	261.5	938	268.5	898	551
Plate-3_D7	HC	884	534	365	561	399	1258	378.5	422.5	935	660.5	305.5	779	328	348	320	368.5	812	262	795.5	654
Plate-3_E7	LM	2486.5	604.5	337	633.5	602	1757.5	604.5	440	959	1452	236	924	377	379	285	293	904	435	728.5	599
Plate-3_F7	PT	593	691	521.5	364	475.5	1259.5	480	433	1118.5	581	348	965	411	891	418	1141.5	1230	532.5	801.5	1151.5
Plate-3_H7	PT	742	379	327	180	289	1238	273	264.5	686.5	460.5	190	665	175.5	407	284	213	690	180	434	446
Plate-3_D8	HC	1094.5	401	374	234.5	331	1187	281.5	298	904	504	291	696.5	310	455	270	312	806	205	628.5	562
Plate-3_F8	PT	764	507	331	277.5	294	1244	301	481	1959	403	293	803.5	303	433	294	230	791	282	513	637
Plate-3_G8	LNM	848	499	361	271	284	1284	322	430	695	543	291	822	309	469.5	317	244.5	789	393	442	722.5
Plate-3_H8	PT	762	1147	511	677	528	1426	378	470	936	1221	592.5	1266	393	481	390.5	413	1028	617	669.5	729
Plate-3_B9	HC	1044	508.5	418	279.5	322.5	1213.5	548	460	878	814	262	1083	439	465	330	429	865	400	891.5	901
Plate-3_D9	LNM	709	435.5	315	351.5	270	1236	399	368	821	545.5	209.5	734	226.5	327	273.5	220	1739	225	1177.5	488.5
Plate-3_E9	LM	1177	700	436	256.5	320	2345.5	369.5	387	1526	418	7754.5	1250	494.5	300	324	260	1060	232.5	602	961
Plate-3_F9	HC	868	544	398	214	414	1341.5	2072.5	287	956	674	226	837	226.5	504	285	274.5	863	254	592	657
